# Supplementary material for: New insight into Epstein-Barr virus infection using models of stratified epithelium
Source: PLoS Pathog. 2023 Jan 11;19(1):e1011040. doi: 10.1371/journal.ppat.1011040 (PMC9873185; doi:10.1371/journal.ppat.1011040)
Supplement: S1 Table — (XLSX) [file ppat.1011040.s004.xlsx]

## Sheet: Summary
Gingiva; BALF5 Raw
Sample Type	Cell Line	Timepoint	Mean Read BR1	Mean Read BR2	Mean Read BR3	Average Count	Mean SD	Percent Internalized BR1	Percent Internalized BR2	Percent Internalized BR3	Average Percent	Mean SD	Average Percent Total	Average Percent SD
Bound	293T	M	671.8	ND	ND	671.8	#DIV/0!	0.921641			0.921641	#DIV/0!
Bound	293T	0	1.40474e+06	4.32309e+06	3.23644e+06	2.98809e+06	1.47494e+06	0.993855			0.993855	#DIV/0!	0.975048	0.961656
Bound	293T	30	307165	952201	750215	669860	329940	0.906355			0.906355	#DIV/0!	0.755404	0.663272
Bound	293T	60	125412	662668	550491	446190	283408	0.926936			0.926936	#DIV/0!	0.719629	0.650125
Bound	293T	120	83527.4	483604	351108	306080	203804	0.958017			0.958017	#DIV/0!	0.592504	0.509056
Bound	D1 (4-1-10)	M	0	0	ND	0	0		0		0	#DIV/0!
Bound	D1 (4-1-10)	0	2.13496e+06	2.85522e+06	24105.8	1.67143e+06	1.47138e+06	0.992781	0.996317		0.994549	0.00250047	0.99394	0.99626
Bound	D1 (4-1-10)	30	429506	1.04546e+06	3873.09	492945	523681	0.89468	0.863826		0.879253	0.0218169	0.870141	0.864347
Bound	D1 (4-1-10)	60	205125	611336	2596.65	273019	309997	0.925047	0.805606		0.865326	0.0844576	0.831459	0.794536
Bound	D1 (4-1-10)	120	108395	312328	1671.21	140798	157843	0.951442	0.786039		0.868741	0.116957	0.822115	0.769428
Bound	D2 (8-21-12)	M	0	972.528	ND	486.264	687.681		0.961386		0.961386	#DIV/0!
Bound	D2 (8-21-12)	0	1.72477e+06	2.8994e+06	27627.7	1.5506e+06	1.44379e+06	0.989562	0.98835		0.988956	0.000856558	0.988227	0.989334
Bound	D2 (8-21-12)	30	190308	964636	3438.91	386128	509641	0.504553	0.767438		0.635996	0.185887	0.704739	0.778817
Bound	D2 (8-21-12)	60	483102	340531	2140.91	275258	247035	0.870782	0.773624		0.822203	0.068701	0.826859	0.830215
Bound	D2 (8-21-12)	120	100750	169992	1311.45	90684.4	84789.3	0.823342	0.904356		0.863849	0.0572855	0.871146	0.883261
Internalized	293T	M	57.1175	ND	ND	57.1175	#DIV/0!	0.0783593			0.0783593	#DIV/0!
Internalized	293T	0	8684.94	113916	106803	76468.1	58809.6	0.00614462			0.00614462	#DIV/0!	0.0249524	0.0383436
Internalized	293T	30	31736.3	261068	357889	216898	167503	0.0936448			0.0936448	#DIV/0!	0.244596	0.336728
Internalized	293T	60	9885.3	311511	200118	173838	152521	0.0730636			0.0730636	#DIV/0!	0.280371	0.349875
Internalized	293T	120	3660.43	394825	233037	210507	196553	0.0419832			0.0419832	#DIV/0!	0.407496	0.490944
Internalized	D1 (4-1-10)	M	0	32.6311	ND	16.3155	23.0737		1		1	#DIV/0!
Internalized	D1 (4-1-10)	0	15524.5	10554.3	4494.19	10191	5524.13	0.00721908	0.00368288		0.00545098	0.00250047	0.00606023	0.00374036
Internalized	D1 (4-1-10)	30	50560.7	164806	5333.82	73566.9	82187.7	0.10532	0.136174		0.120747	0.0218169	0.129859	0.135653
Internalized	D1 (4-1-10)	60	16620.6	147517	1890.09	55342.4	80164.3	0.0749532	0.194394		0.134674	0.0844576	0.168541	0.205464
Internalized	D1 (4-1-10)	120	5532.08	85016	847.57	30465.2	47300.4	0.0485579	0.213961		0.131259	0.116957	0.177885	0.230572
Internalized	D2 (8-21-12)	M	38.4311	39.0613	ND	38.7462	0.445635		0.0386138		0.0386138	#DIV/0!
Internalized	D2 (8-21-12)	0	18193.3	34174.7	3048.94	18472.3	15564.7	0.0104381	0.0116495		0.0110438	0.000856558	0.0117728	0.0106655
Internalized	D2 (8-21-12)	30	186873	292321	6129.43	161774	144737	0.495447	0.232562		0.364004	0.185887	0.295261	0.221183
Internalized	D2 (8-21-12)	60	71689.2	99645.5	1579.3	57638	50520.5	0.129218	0.226376		0.177797	0.068701	0.173141	0.169785
Internalized	D2 (8-21-12)	120	21617.1	17978.1	644.949	13413.4	11206.5	0.176658	0.0956438		0.136151	0.0572855	0.128854	0.116739
Gingiva; BALF5 GAPDH Standardized
Sample Type	Cell Line	Timepoint	Mean Read BR1	Mean Read BR2	Mean Read BR3	Mean Read BR4	Average Count	Mean SD	Percent Internalized BR1	Percent Internalized BR2	Percent Internalized BR3	Average Percent	Mean SD
Bound	293T	M	0.00019445	0	0	0	4.86124e-05		0.921641			0.921641	9.72249e-05
Bound	293T	0	0.331172	2.97699	0.782665		1.36361		0.993855			0.993855	1.41535
Bound	293T	30	0.0937784	0.396095	0.272025	7.90034	2.16556		0.906355			0.906355	3.8252
Bound	293T	60	0.0324485	0.625315	0.204589	6.93852	1.95022		0.926936			0.926936	3.33485
Bound	293T	120	0.0159951	0.619905	0.263904	6.64141	1.8853		0.958017			0.958017	3.18041
Bound	293T	1DPI	0.235063	0.110304	0.136644	11.1529	2.90872			0		0	5.49636
Bound	293T	5DPI	0.248001	0.00303262	0.00413644	2.94165	0.799204		0.992781	0.996317		0.994549	1.43293
Bound	D1 (4-1-10)	M	0	0	0		0		0.89468	0.863826		0.879253	0
Bound	D1 (4-1-10)	0	1.29382	5.22926	14.317		6.94669		0.925047	0.805606		0.865326	6.67929
Bound	D1 (4-1-10)	30	0.404021	2.0806	2.71401		1.73288		0.951442	0.786039		0.868741	1.1936
Bound	D1 (4-1-10)	60	0.161925	1.13068	2.42894		1.24052			0.961386		0.961386	1.13749
Bound	D1 (4-1-10)	120	0.193129	0.201064	0.97843		0.457541		0.989562	0.98835		0.988956	0.451121
Bound	D1 (4-1-10)	1DPI					#DIV/0!		0.504553	0.767438		0.635996	#DIV/0!
Bound	D1 (4-1-10)	5DPI					#DIV/0!		0.870782	0.773624		0.822203	#DIV/0!
Bound	D2 (8-21-12)	M	0	0.00225305	0	0	0.000563262						0.00112652
Bound	D2 (8-21-12)	0	0.834785	4.36344	5.68681	16.9278	6.9532						6.95791
Bound	D2 (8-21-12)	30	0.157296	1.7577	0.960896	1.44604	1.08048						0.697334
Bound	D2 (8-21-12)	60	0.26196	0.558142	0.560347	0.594702	0.493788						0.155455
Bound	D2 (8-21-12)	120	0.0723834	0.243669	0.403621	0.653569	0.343311						0.247135
Bound	D2 (8-21-12)	1DPI	0.0364308	0.0275931	0.596799		0.220274						0.32611
Bound	D2 (8-21-12)	5DPI	0.00335093	0.00628344	0.0529278		0.0208541						0.0278154
Bound	D3 (4-27-11)	M	0	0	0		0						0
Bound	D3 (4-27-11)	0	93.5709	44.2397	92.8691	19.5947	62.5686						36.7966
Bound	D3 (4-27-11)	30	17.8331	3.29812	23.3115	30.6221	18.7662						11.5665
Bound	D3 (4-27-11)	60	7.57813	1.54149	46.542	33.066	22.1819						21.2224
Bound	D3 (4-27-11)	120	5.33661	1.43297	25.2187	47.0833	19.7679						20.9784
Bound	D3 (4-27-11)	1DPI	10.1216	0.123286	8.27211	8.05139	6.64211						4.44392
Bound	D3 (4-27-11)	5DPI	2.60947	0.0184779	2.52624	1.89995	1.76353						1.2057
Bound	D4 (5-3-11)	M	0	0	0	0	0						0
Bound	D4 (5-3-11)	0	266.221	173.721	155.9	145.129	185.243						55.2579
Bound	D4 (5-3-11)	30	59.0059		48.4384	47.6823	51.7089						6.33074
Bound	D4 (5-3-11)	60	47.3874	37.5653	38.4881	43.4975	41.7346						4.58202
Bound	D4 (5-3-11)	120	36.2071	44.842	33.7148	28.5024	35.8166						6.81971
Bound	D4 (5-3-11)	1DPI	8.94986	12.3951	22.7689	14.0179	14.5329						5.88322
Bound	D4 (5-3-11)	5DPI	0.509515	9.6495	12.9327	10.3611	8.36321						5.4224
Internalized	293T	M	6.61297e-05	0	0	1.6096	0.402418		0.0783593			0.0783593	0.804791
Internalized	293T	0	0.00819002	0.0784455	0.0258282		0.0374879		0.00614462			0.00614462	0.0365502
Internalized	293T	30	0.0387568	0.108599	0.129769	3.1971	0.868556		0.0936448			0.0936448	1.55285
Internalized	293T	60	0.0102307	0.293952	0.0743737	2.53005	0.727153		0.0730636			0.0730636	1.20806
Internalized	293T	120	0.00280382	0.506103	0.175158	2.3309	0.75374		0.0419832			0.0419832	1.07198
Internalized	293T	1DPI	0.0623309	0.038509	0.043847	2.30457	0.612314						1.12822
Internalized	293T	5DPI	0.109876	0.00152206	0.00229988	0.349106	0.115701						0.163715
Internalized	D1 (4-1-10)	M	0	0.000121147	0		4.03824e-05			1		1	6.99443e-05
Internalized	D1 (4-1-10)	0	0.0376323	0.0193299	0.53384		0.196934		0.00721908	0.00368288		0.00545098	0.291912
Internalized	D1 (4-1-10)	30	0.190243	0.327987	0.747517		0.421916		0.10532	0.136174		0.120747	0.290268
Internalized	D1 (4-1-10)	60	0.0524807	0.272836	0.353604		0.226307		0.0749532	0.194394		0.134674	0.15586
Internalized	D1 (4-1-10)	120	0.0394262	0.0547297	0.0992444		0.0644668		0.0485579	0.213961		0.131259	0.0310751
Internalized	D1 (4-1-10)	1DPI					#DIV/0!						#DIV/0!
Internalized	D1 (4-1-10)	5DPI					#DIV/0!						#DIV/0!
Internalized	D2 (8-21-12)	M	0.000236433	9.04931e-05	0	0	8.17315e-05			0.0386138		0.0386138	0.000111609
Internalized	D2 (8-21-12)	0	0.0352221	0.051431	0.125517	0.42139	0.15839		0.0104381	0.0116495		0.0110438	0.179685
Internalized	D2 (8-21-12)	30	0.617827	0.532648	0.342536	1.4431	0.734028		0.495447	0.232562		0.364004	0.486522
Internalized	D2 (8-21-12)	60	0.155493	0.163322	0.0826712	0.381291	0.195694		0.129218	0.226376		0.177797	0.12895
Internalized	D2 (8-21-12)	120	0.0621228	0.0257702	0.0396988	0.103492	0.0577709		0.176658	0.0956438		0.136151	0.0339607
Internalized	D2 (8-21-12)	1DPI	0.0321246	0.0466124	0.175694		0.0848102						0.0790399
Internalized	D2 (8-21-12)	5DPI	0.00308013	0.00364515	0.0605377		0.022421						0.0330113
Internalized	D3 (4-27-11)	M	0	0.000672018	0		0.000224006						0.00038799
Internalized	D3 (4-27-11)	0	0.796821	0.619561	2.50237	6.92509	2.71096						2.93486
Internalized	D3 (4-27-11)	30	19.1268	1.35625	17.4017	15.8815	13.4416						8.16522
Internalized	D3 (4-27-11)	60	9.0277	0.298831	10.5233	9.69083	7.38518						4.76369
Internalized	D3 (4-27-11)	120	4.22978	0.156002	3.84351	6.16623	3.59888						2.51015
Internalized	D3 (4-27-11)	1DPI	1.38674	0.103785	0.879788	0.683595	0.763477						0.53027
Internalized	D3 (4-27-11)	5DPI	0.435613	0.0091644	0.499241	0.321113	0.316283						0.217607
Internalized	D4 (5-3-11)	M	0.00932935	0.0168951	0.000611198	0.0138942	0.0101824						0.00709866
Internalized	D4 (5-3-11)	0	6.85786	6.06016	5.93869	6.88377	6.43512						0.505648
Internalized	D4 (5-3-11)	30	16.3104		14.7166	19.1727	16.7332						2.25792
Internalized	D4 (5-3-11)	60	6.17918	5.89978	7.7655	6.26428	6.52718						0.840099
Internalized	D4 (5-3-11)	120	3.39221	6.40103	3.9569	5.00581	4.68899						1.32276
Internalized	D4 (5-3-11)	1DPI	1.72128	0.65843	1.0302	0.666167	1.01902						0.499276
Internalized	D4 (5-3-11)	5DPI	0.0212961	0.908962	0.806993	0.886308	0.65589						0.425315

## Sheet: Fig 2C and 2D
BALF5 Bound											BALF5 Internalized											GAPDH									BALF5/GAPDH
Biorep	Sample Type	Cell Line	Timepoint	Cт Mean	Mean Read	Calculated Value	∆Ct	∆∆Ct	2^(-∆∆Ct)		Biorep	Sample Type	Cell Line	Timepoint	Cт Mean	Mean Read	Calculated Value	∆Ct	∆∆Ct	2^(-∆∆Ct)		Biorep	Cell Line	Timepoint	Cт Mean	Average ∆Ct (Bound)	Average ∆Ct (Internalized)	Calculated Value (Not required; both the ladder and samples were processed the same, so a read from the ladder of 1e6 equals 1e6*(200/5). So just don’t multiply anything like you do with BALF5, which has a ladder that wasn’t processed in the kit. Im only keeping this row as a note for why I DIDN'T use this column for the final data	Mean		Bound/GAPDH	Internlaized/GAPDH
1	Bound	293T	M	36.403	0.83975	167.95	14.3045	0	1		1	Internalized	293T	M	35.5936	1.42794	57.1175	13.4951	-0.514782	1.42878		1	293T	M	22.0985	14.3045	14.0099	3.45488e+07	863720		0.00019445	6.61297e-05
1	Bound	293T	0	24.1589	1755.92	351184	2.37347	-1.28122	2.43044		1	Internalized	293T	0	27.5077	217.123	8684.94	5.72234	-0.647182	1.56611		1	293T	0	21.7854	3.65469	6.36952	42417170	1.06043e+06		0.331172	0.00819002
1	Bound	293T	30	26.5935	383.956	76791.2	4.41947	-0.824347	1.77073		1	Internalized	293T	30	25.4335	793.408	31736.3	3.25946	-0.945408	1.92573		1	293T	30	22.174	5.24382	4.20487	3.27543e+07	818859		0.0937784	0.0387568
1	Bound	293T	60	28.0291	156.765	31353	6.10369	0	1		1	Internalized	293T	60	27.2992	247.133	9885.3	5.37376	0	1		1	293T	60	21.9254	6.10369	5.37376	38649525	966238		0.0324485	0.0102307
1	Bound	293T	120	28.6834	104.409	20881.8	7.2107	0	1		1	Internalized	293T	120	28.8909	91.5107	3660.43	7.41827	0	1		1	293T	120	21.4727	7.2107	7.41827	52220560	1305514		0.0159951	0.00280382
1	Bound	293T	1 DPI	26.2622	1943.11	388622	3.79754	-1.08459	2.12077		1	Internalized	293T	1 DPI	25.8385	2576.25	103050	3.37379	-0.673603	1.59505		1	293T	1 DPI	22.4647	4.88212	4.04739	66130800	1653270		0.235063	0.0623309
2	Bound	293T	M	ND							2	Internalized	293T	M	ND							2	293T	M	21.2781			59488600	1487215		0	0
2	Bound	293T	0	22.9578	21615.4	4.32309e+06	1.6433	-2.01138	4.03169		2	Internalized	293T	0	26.0064	2847.9	113916	4.69189	-1.67763	3.19902		2	293T	0	21.3145			58086735	1.45217e+06		2.97699	0.0784455
2	Bound	293T	30	25.2335	4761	952201	4.67882	-0.565002	1.47939		2	Internalized	293T	30	24.7596	6526.7	261068	4.20487	0	1		2	293T	30	20.5547			96158820	2.40397e+06		0.396095	0.108599
2	Bound	293T	60	25.7787	3313.34	662668	3.99097	-2.11271	4.32504		2	Internalized	293T	60	24.4932	7787.79	311511	2.7055	-2.66826	6.35663		2	293T	60	21.7877			42389380	1.05973e+06		0.625315	0.293952
2	Bound	293T	120	26.2526	2418.02	483604	3.93211	-3.27859	9.70408		2	Internalized	293T	120	24.1368	9870.61	394825	1.81632	-5.60195	48.5685		2	293T	120	22.3205			3.12051e+07	780127		0.619905	0.506103
2	Bound	293T	1 DPI	26.8901	1276.42	255284	4.88212	0	1		2	Internalized	293T	1 DPI	26.0553	2228.1	89123.9	4.04739	0	1		2	293T	1 DPI	22.008			92574580	2.31436e+06		0.110304	0.038509
3	Bound	293T	M	ND							3	Internalized	293T	M	ND							3	293T	M	20.9517			73862280	1846557		0	0
3	Bound	293T	0	23.394	16182.2	3.23644e+06	3.65469	0	1		3	Internalized	293T	0	26.1088	2670.08	106803	6.36952	0	1		3	293T	0	19.7393			165406080	4135152		0.782665	0.0258282
3	Bound	293T	30	25.5922	3751.08	750215	5.24382	0	1		3	Internalized	293T	30	24.2847	8947.24	357889	3.93634	-0.268524	1.20457		3	293T	30	20.3484			110315600	2757890		0.272025	0.129769
3	Bound	293T	60	26.0589	2752.46	550491	5.67356	-0.430124	1.34735		3	Internalized	293T	60	25.1589	5002.96	200118	4.77355	-0.600212	1.51594		3	293T	60	20.3853			107628530	2.69071e+06		0.204589	0.0743737
3	Bound	293T	120	26.7406	1755.54	351108	5.29625	-1.91446	3.76972		3	Internalized	293T	120	24.9298	5825.94	233037	3.48541	-3.93286	15.2724		3	293T	120	21.4444			53217590	1.33044e+06		0.263904	0.175158
3	Bound	293T	1 DPI	26.503	1653.77	330753	4.56866	-0.313463	1.24269		3	Internalized	293T	1 DPI	25.7946	2653.34	106134	3.86029	-0.187096	1.13847		3	293T	1 DPI	21.9343			96822050	2.42055e+06		0.136644	0.043847
4	Bound	293T	M	34.9585	7.11971	1423.94	12.4917	-0.908301	1.87683		4	Internalized	293T	M	36.4768	2.28755	91.5021	14.0099	0	1		4	293T	M	22.4668			67577760	1689444		0.000842847	5.41611e-05
4	Bound	293T	0	24.4695	8872.29	1.77446e+06	-0.169407	-3.82409	14.1634		4	Internalized	293T	0	24.3819	6809.35	272374	-0.257019	-6.62654	98.8071		4	293T	0	24.6389	24.6389		8.43611e+06	210903		8.41363	1.29147
4	Bound	293T	30	23.7481	10398.1	2.07963e+06	0.976507	-4.26731	19.257		4	Internalized	293T	30	23.2208	14789.8	591590	0.449188	-3.75568	13.5074		4	293T	30	22.7716			54107270	1.35268e+06		1.53741	0.437346
4	Bound	293T	60	24.2757	7310.51	1.4621e+06	1.72317	-4.38052	20.8289		4	Internalized	293T	60	23.491	12369.6	494783	0.938524	-4.43524	21.6341		4	293T	60	22.5525			63476865	1.58692e+06		0.921345	0.311788
4	Bound	293T	120	24.8245	5066.78	1.01336e+06	2.82639	-4.38431	20.8838		4	Internalized	293T	120	23.3398	13657.5	546300	1.34173	-6.07654	67.4871		4	293T	120	21.9981			95158490	2.37896e+06		0.425966	0.229638
4	Bound	293T	1 DPI	26.892	0.0690507	42712.8	4.07831	-0.803816	1.74571		4	Internalized	293T	1 DPI	26.8259	0.0407321	44129.7	4.01223	-0.0351582	1.02467		4	293T	1 DPI	22.8137			3.06381e+07	765952		0.0557643	0.0576142
1	Bound	D1 (Gingiva, 4-1-10)	M	ND							1	Internalized	D1 (Gingiva, 4-1-10)	M	ND							1	D1 (Gingiva, 4-1-10)	M	23.1445			1.78954e+07	447385		0	0
1	Bound	D1 (Gingiva, 4-1-10)	0	23.4923	2668.7	533740	0.231894	-3.42279	10.7242		1	Internalized	D1 (Gingiva, 4-1-10)	0	26.5765	388.113	15524.5	3.31608	-3.05345	8.30192		1	D1 (Gingiva, 4-1-10)	0	23.2604			16501260	412532		1.29382	0.0376323
1	Bound	D1 (Gingiva, 4-1-10)	30	26.0572	536.882	107376	2.12195	-3.12187	8.70514		1	Internalized	D1 (Gingiva, 4-1-10)	30	24.6856	1264.02	50560.7	0.750427	-3.45444	10.962		1	D1 (Gingiva, 4-1-10)	30	23.9352			1.06308e+07	265769		0.404021	0.190243
1	Bound	D1 (Gingiva, 4-1-10)	60	27.2402	256.407	51281.3	3.57362	-2.53007	5.77598		1	Internalized	D1 (Gingiva, 4-1-10)	60	26.467	415.514	16620.6	2.80046	-2.5733	5.95171		1	D1 (Gingiva, 4-1-10)	60	23.6665			12667935	316698		0.161925	0.0524807
1	Bound	D1 (Gingiva, 4-1-10)	120	28.2628	135.494	27098.8	3.34626	-3.86445	14.5651		1	Internalized	D1 (Gingiva, 4-1-10)	120	28.2298	138.302	5532.08	3.31321	-4.10506	17.2087		1	D1 (Gingiva, 4-1-10)	120	24.9166			5.61259e+06	140315		0.193129	0.0394262
1	Bound	D1 (Gingiva, 4-1-10)	1 DPI	26.7308	2114.29	422859					1	Internalized	D1 (Gingiva, 4-1-10)	1 DPI	28.7154	600.685	24027.4					1	D1 (Gingiva, 4-1-10)	1 DPI	24.5036			9.24236e+06	231059		1.83009	0.103988
2	Bound	D1 (Gingiva, 4-1-10)	M	ND							2	Internalized	D1 (Gingiva, 4-1-10)	M	36.2481	0.815777	32.6311	12.3332	-1.67669	3.19694		2	D1 (Gingiva, 4-1-10)	M	23.9148			10774035	269351		0	0.000121147
2	Bound	D1 (Gingiva, 4-1-10)	0	20.7275	14276.1	2.85522e+06	-2.10492	-5.7596	54.1768		2	Internalized	D1 (Gingiva, 4-1-10)	0	27.0698	263.857	10554.3	4.23745	-2.13207	4.38347		2	D1 (Gingiva, 4-1-10)	0	22.8324			2.18403e+07	546009		5.22926	0.0193299
2	Bound	D1 (Gingiva, 4-1-10)	30	22.3235	5227.28	1.04546e+06	-0.633694	-5.87751	58.7906		2	Internalized	D1 (Gingiva, 4-1-10)	30	22.7017	4120.15	164806	-0.255556	-4.46042	22.0151		2	D1 (Gingiva, 4-1-10)	30	22.9572			20099100	502478		2.0806	0.327987
2	Bound	D1 (Gingiva, 4-1-10)	60	23.1761	3056.68	611336	0.331358	-5.77233	54.6569		2	Internalized	D1 (Gingiva, 4-1-10)	60	22.8778	3687.92	147517	0.0330925	-5.34067	40.523		2	D1 (Gingiva, 4-1-10)	60	22.8447			21627195	540680		1.13068	0.272836
2	Bound	D1 (Gingiva, 4-1-10)	120	24.2428	1561.64	312328	2.68287	-4.52783	23.0682		2	Internalized	D1 (Gingiva, 4-1-10)	120	23.7532	2125.4	85016	2.19326	-5.22502	37.4013		2	D1 (Gingiva, 4-1-10)	120	21.5599			62135140	1.55338e+06		0.201064	0.0547297
2	Bound	D1 (Gingiva, 4-1-10)	1 DPI	25.8011	3812.62	762524					2	Internalized	D1 (Gingiva, 4-1-10)	1 DPI	27.65	1181.44	47257.7					2	D1 (Gingiva, 4-1-10)	1 DPI	24.8583			7.27557e+06	181889		4.19224	0.259816
3	Bound	D1 (Gingiva, 4-1-10)	M	ND							3	Internalized	D1 (Gingiva, 4-1-10)	M	ND							3	D1 (Gingiva, 4-1-10)	M	24.4039			7.67315e+06	191829		0	0
3	Bound	D1 (Gingiva, 4-1-10)	0	22.7936	24105.8	4.82117e+06	-0.776787	-4.43147	21.5778		3	Internalized	D1 (Gingiva, 4-1-10)	0	25.3202	4494.19	179768	1.74975	-4.61978	24.5862		3	D1 (Gingiva, 4-1-10)	0	23.5704			13469780	336744		14.317	0.53384
3	Bound	D1 (Gingiva, 4-1-10)	30	25.5442	3873.09	774619	1.76092	-3.4829	11.1804		3	Internalized	D1 (Gingiva, 4-1-10)	30	25.0638	5333.82	213353	1.2806	-2.92426	7.59087		3	D1 (Gingiva, 4-1-10)	30	23.7832			1.14166e+07	285415		2.71401	0.747517
3	Bound	D1 (Gingiva, 4-1-10)	60	26.1453	2596.65	519329	1.90288	-4.20081	18.3894		3	Internalized	D1 (Gingiva, 4-1-10)	60	26.6236	1890.09	75603.6	2.38116	-2.9926	7.95908		3	D1 (Gingiva, 4-1-10)	60	24.2424			8552350	213809		2.42894	0.353604
3	Bound	D1 (Gingiva, 4-1-10)	120	26.8084	1671.21	334241	3.26076	-3.94994	15.4544		3	Internalized	D1 (Gingiva, 4-1-10)	120	27.8318	847.57	33902.8	4.28417	-3.13411	8.77931		3	D1 (Gingiva, 4-1-10)	120	23.5477			1.36644e+07	341609		0.97843	0.0992444
3	Bound	D1 (Gingiva, 4-1-10)	1 DPI	27.8476	1044.2	208840					3	Internalized	D1 (Gingiva, 4-1-10)	1 DPI	29.6321	336.154	13446.2					3	D1 (Gingiva, 4-1-10)	1 DPI	24.6468			8.39157e+06	209789		0.995475	0.0640937
4	Bound	D1 (Gingiva, 4-1-10)	M	34.3325	17.1043	3420.86					4	Internalized	D1 (Gingiva, 4-1-10)	M	35.418	8.56193	342.477					4	D1 (Gingiva, 4-1-10)	M	25.192			5805110	145128		0.0235714	0.00235983
4	Bound	D1 (Gingiva, 4-1-10)	0	22.9243	23636.5	4.7273e+06					4	Internalized	D1 (Gingiva, 4-1-10)	0	26.6845	2177.53	87101.1					4	D1 (Gingiva, 4-1-10)	0	25.3166			5.33674e+06	133419		35.4321	0.652841
4	Bound	D1 (Gingiva, 4-1-10)	30	25.5098	4586.33	917267					4	Internalized	D1 (Gingiva, 4-1-10)	30	25.7935	3835.06	153403					4	D1 (Gingiva, 4-1-10)	30	25.4337			4.93358e+06	123340		7.43692	1.24374
4	Bound	D1 (Gingiva, 4-1-10)	60	25.7556	3923.98	784797					4	Internalized	D1 (Gingiva, 4-1-10)	60	26.0632	3229.67	129187					4	D1 (Gingiva, 4-1-10)	60	25.2429			5.60893e+06	140223		5.59677	0.921294
4	Bound	D1 (Gingiva, 4-1-10)	120	26.7608	2074.41	414882					4	Internalized	D1 (Gingiva, 4-1-10)	120	27.1018	1671.53	66861.3					4	D1 (Gingiva, 4-1-10)	120	25.8967			3.60597e+06	90149.2		4.60217	0.741674
4	Bound	D1 (Gingiva, 4-1-10)	1 DPI	27.3061	1468.01	293603					4	Internalized	D1 (Gingiva, 4-1-10)	1 DPI	28.7759	578	23120					4	D1 (Gingiva, 4-1-10)	1 DPI	24.4983			9.2865e+06	232163		1.26464	0.0995853
1	Bound	D2 (Gingiva, 8-21-12)	M	ND							1	Internalized	D2 (Gingiva, 8-21-12)	M	ND							1	D2 (Gingiva, 8-21-12)	M	24.6903			6.50181e+06	162545		0	0
1	Bound	D2 (Gingiva, 8-21-12)	0	23.8305	2155.96	431192	0.915667	-2.73902	6.67617		1	Internalized	D2 (Gingiva, 8-21-12)	0	23.8305	454.832	18193.3	0.915667	-5.45386	43.8303		1	D2 (Gingiva, 8-21-12)	0	22.9149			20661230	516531		0.834785	0.0352221
1	Bound	D2 (Gingiva, 8-21-12)	30	27.3604	237.885	47576.9	3.62359	-1.62023	3.07423		1	Internalized	D2 (Gingiva, 8-21-12)	30	27.3604	4671.82	186873	3.62359	-0.581274	1.49617		1	D2 (Gingiva, 8-21-12)	30	23.7368			12098715	302468		0.157296	0.617827
1	Bound	D2 (Gingiva, 8-21-12)	60	25.8686	603.878	120776	2.77912	-3.32457	10.0183		1	Internalized	D2 (Gingiva, 8-21-12)	60	25.8686	1792.23	71689.2	2.77912	-2.59464	6.04039		1	D2 (Gingiva, 8-21-12)	60	23.0895			1.84418e+07	461045		0.26196	0.155493
1	Bound	D2 (Gingiva, 8-21-12)	120	28.3831	125.938	25187.5	4.8618	-2.34891	5.09438		1	Internalized	D2 (Gingiva, 8-21-12)	120	28.3831	540.428	21617.1	4.8618	-2.55648	5.8827		1	D2 (Gingiva, 8-21-12)	120	23.5213			1.3919e+07	347974		0.0723834	0.0621228
1	Bound	D2 (Gingiva, 8-21-12)	1 DPI	32.469	263.772	52754.5	11.1368	6.25469	0.0130963		1	Internalized	D2 (Gingiva, 8-21-12)	1 DPI	30.2074	1162.97	46518.8	8.87522	4.82783	0.0352111		1	D2 (Gingiva, 8-21-12)	1 DPI	21.3322			57922960	1448074		0.0364308	0.0321246
2	Bound	D2 (Gingiva, 8-21-12)	M	33.8565	4.86264	972.528	10.6647	-2.73535	6.65919		2	Internalized	D2 (Gingiva, 8-21-12)	M	35.9625	0.976532	39.0613	12.7706	-1.23928	2.36081		2	D2 (Gingiva, 8-21-12)	M	23.1919			17265980	431650		0.00225305	9.04931e-05
2	Bound	D2 (Gingiva, 8-21-12)	0	20.7038	14497	2.8994e+06	-1.82576	-5.48045	44.6458		2	Internalized	D2 (Gingiva, 8-21-12)	0	25.2013	854.366	34174.7	2.67175	-3.69777	12.976		2	D2 (Gingiva, 8-21-12)	0	22.5295			26579025	664476		4.36344	0.051431
2	Bound	D2 (Gingiva, 8-21-12)	30	22.4541	4823.18	964636	-0.367952	-5.61177	48.9003		2	Internalized	D2 (Gingiva, 8-21-12)	30	21.7937	7308.01	292321	-1.02844	-5.2333	37.6168		2	D2 (Gingiva, 8-21-12)	30	22.8221			2.19523e+07	548807		1.7577	0.532648
2	Bound	D2 (Gingiva, 8-21-12)	60	24.109	1702.66	340531	1.44922	-4.65447	25.1845		2	Internalized	D2 (Gingiva, 8-21-12)	60	23.5013	2491.14	99645.5	0.841534	-4.53223	23.1386		2	D2 (Gingiva, 8-21-12)	60	22.6598			24404620	610116		0.558142	0.163322
2	Bound	D2 (Gingiva, 8-21-12)	120	25.21	849.958	169992	2.75608	-4.45463	21.9268		2	Internalized	D2 (Gingiva, 8-21-12)	120	26.2214	449.453	17978.1	3.76742	-3.65085	12.5608		2	D2 (Gingiva, 8-21-12)	120	22.4539			27905335	697633		0.243669	0.0257702
2	Bound	D2 (Gingiva, 8-21-12)	1 DPI	33.0418	181.189	36237.7	11.558	6.67587	0.00978054		2	Internalized	D2 (Gingiva, 8-21-12)	1 DPI	29.789	1530.39	61215.6	8.30529	4.2579	0.0522689		2	D2 (Gingiva, 8-21-12)	1 DPI	21.4838			52531630	1.31329e+06		0.0275931	0.0466124
3	Bound	D2 (Gingiva, 8-21-12)	M	ND							3	Internalized	D2 (Gingiva, 8-21-12)	M	ND							3	D2 (Gingiva, 8-21-12)	M	21.7561			37411790	935295		0	0
3	Bound	D2 (Gingiva, 8-21-12)	0	22.5894	27627.7	5.52555e+06	0.710573	-2.94411	7.69603		3	Internalized	D2 (Gingiva, 8-21-12)	0	25.9049	3048.94	121958	4.02608	-2.34344	5.07512		3	D2 (Gingiva, 8-21-12)	0	21.8788			38865735	971643		5.68681	0.125517
3	Bound	D2 (Gingiva, 8-21-12)	30	25.7227	3438.91	687782	3.36271	-1.88111	3.6836		3	Internalized	D2 (Gingiva, 8-21-12)	30	24.8547	6129.43	245177	2.49468	-1.71019	3.27203		3	D2 (Gingiva, 8-21-12)	30	22.36			28630845	715771		0.960896	0.342536
3	Bound	D2 (Gingiva, 8-21-12)	60	26.4356	2140.91	428182	4.12495	-1.97873	3.94147		3	Internalized	D2 (Gingiva, 8-21-12)	60	26.8937	1579.3	63172.2	4.5831	-0.790659	1.72986		3	D2 (Gingiva, 8-21-12)	60	22.3106			30565520	764138		0.560347	0.0826712
3	Bound	D2 (Gingiva, 8-21-12)	120	27.1728	1311.45	262290	4.65329	-2.55742	5.88652		3	Internalized	D2 (Gingiva, 8-21-12)	120	28.2425	644.949	25798	5.72295	-1.69533	3.2385		3	D2 (Gingiva, 8-21-12)	120	22.5195			25993675	649842		0.403621	0.0396988
3	Bound	D2 (Gingiva, 8-21-12)	1 DPI	24.2419	7478.58	1.49572e+06	2.31411	-2.56801	5.92991		3	Internalized	D2 (Gingiva, 8-21-12)	1 DPI	26.0741	2201.64	440329	4.14633	0.0989399	0.933719		3	D2 (Gingiva, 8-21-12)	1 DPI	21.9278			100249280	2506232		0.596799	0.175694
4	Bound	D2 (Gingiva, 8-21-12)	M	ND							4	Internalized	D2 (Gingiva, 8-21-12)	M	ND							4	D2 (Gingiva, 8-21-12)	M	22.8557			2.08143e+07	520356		0	0
4	Bound	D2 (Gingiva, 8-21-12)	0	23.7987	77941.1	1.55882e+07	1.80125	-1.85343	3.61359		4	Internalized	D2 (Gingiva, 8-21-12)	0	26.9744	9701.1	388044	4.9769	-1.39262	2.62555		4	D2 (Gingiva, 8-21-12)	0	21.9975			36834670	920867		16.9278	0.42139
4	Bound	D2 (Gingiva, 8-21-12)	30	27.423	7231.22	1.44624e+06	5.54964	0.305819	0.808983		4	Internalized	D2 (Gingiva, 8-21-12)	30	24.9724	36082.8	1.44331e+06	3.09905	-1.10582	2.15221		4	D2 (Gingiva, 8-21-12)	30	21.8734			40005750	1.00014e+06		1.44604	1.4431
4	Bound	D2 (Gingiva, 8-21-12)	60	28.8757	2786.89	557378	6.90462	0.800928	0.57398		4	Internalized	D2 (Gingiva, 8-21-12)	60	27.1009	8934.02	357361	5.12979	-0.243975	1.18425		4	D2 (Gingiva, 8-21-12)	60	21.9711			3.74896e+07	937240		0.594702	0.381291
4	Bound	D2 (Gingiva, 8-21-12)	120	29.0795	2437.72	487544	6.76534	-0.44536	1.36165		4	Internalized	D2 (Gingiva, 8-21-12)	120	29.4352	1930.05	77201.9	7.12102	-0.297253	1.2288		4	D2 (Gingiva, 8-21-12)	120	22.3142			29838865	745972		0.653569	0.103492
4	Bound	D2 (Gingiva, 8-21-12)	1 DPI	Not Completed							4	Internalized	D2 (Gingiva, 8-21-12)	1 DPI	Not Completed							4	D2 (Gingiva, 8-21-12)	1 DPI	Not Completed						Not Completed
1	Bound	D3 (Tonsil, 4-27-11)	M	ND							1	Internalized	D3 (Tonsil, 4-27-11)	M	ND							1	D3 (Tonsil, 4-27-11)	M	23.6546			13495445	337386		0	0
1	Bound	D3 (Tonsil, 4-27-11)	0	22.2671	212974	4.25948e+07	-0.93465	-4.58934	24.0729		1	Internalized	D3 (Tonsil, 4-27-11)	0	27.0775	9068.09	362724	3.87576	-2.49377	5.63247		1	D3 (Tonsil, 4-27-11)	0	23.2018			1.82086e+07	455214		93.5709	0.796821
1	Bound	D3 (Tonsil, 4-27-11)	30	25.3215	28696.5	5.7393e+06	1.60049	-3.64333	12.4954		1	Internalized	D3 (Tonsil, 4-27-11)	30	22.7621	153892	6.15567e+06	-0.958927	-5.1638	35.8474		1	D3 (Tonsil, 4-27-11)	30	23.721			12873385	321835		17.8331	19.1268
1	Bound	D3 (Tonsil, 4-27-11)	60	26.1854	16281.1	3.25622e+06	2.89414	-3.20955	9.25061		1	Internalized	D3 (Tonsil, 4-27-11)	60	23.4659	96977.1	3879085	0.174597	-5.19916	36.737		1	D3 (Tonsil, 4-27-11)	60	23.2913			1.71875e+07	429687		7.57813	9.0277
1	Bound	D3 (Tonsil, 4-27-11)	120	27.1263	8859.28	1.77186e+06	3.45065	-3.76005	13.5484		1	Internalized	D3 (Tonsil, 4-27-11)	120	25.0145	35109.2	1.40437e+06	1.33882	-6.07945	67.6236		1	D3 (Tonsil, 4-27-11)	120	23.6756			13280765	332019		5.33661	4.22978
1	Bound	D3 (Tonsil, 4-27-11)	1 DPI	26.8023	22491.7	4.49834e+06	3.26385	-1.61827	3.07006		1	Internalized	D3 (Tonsil, 4-27-11)	1 DPI	27.5498	15407.6	616306	4.01131	-0.0360775	1.02532		1	D3 (Tonsil, 4-27-11)	1 DPI	23.5385			17777115	444428		10.1216	1.38674
2	Bound	D3 (Tonsil, 4-27-11)	M	ND							2	Internalized	D3 (Tonsil, 4-27-11)	M	36.5999	3.13289	125.316	11.112	-2.89794	7.45362		2	D3 (Tonsil, 4-27-11)	M	25.4879			7.45907e+06	186477		0	0.000672018
2	Bound	D3 (Tonsil, 4-27-11)	0	21.531	45759	9.1518e+06	-3.81045	-7.46514	176.698		2	Internalized	D3 (Tonsil, 4-27-11)	0	25.5117	3204.19	128168	0.170338	-6.19919	73.4752		2	D3 (Tonsil, 4-27-11)	0	25.3414			8.27474e+06	206868		44.2397	0.619561
2	Bound	D3 (Tonsil, 4-27-11)	30	25.8555	2544.84	508968	0.111948	-5.13187	35.0629		2	Internalized	D3 (Tonsil, 4-27-11)	30	24.7764	5232.44	209298	-0.967144	-5.17201	36.0521		2	D3 (Tonsil, 4-27-11)	30	25.7435			6.17282e+06	154320		3.29812	1.35625
2	Bound	D3 (Tonsil, 4-27-11)	60	26.8042	1350.4	270081	1.23505	-4.86864	29.215		2	Internalized	D3 (Tonsil, 4-27-11)	60	26.8511	1308.94	52357.5	1.28188	-4.09188	17.0521		2	D3 (Tonsil, 4-27-11)	60	25.5692			7.00833e+06	175208		1.54149	0.298831
2	Bound	D3 (Tonsil, 4-27-11)	120	27.1285	1102.93	220586	1.38047	-5.83023	56.895		2	Internalized	D3 (Tonsil, 4-27-11)	120	28.0192	600.356	24014.2	2.27121	-5.14706	35.434		2	D3 (Tonsil, 4-27-11)	120	25.748			6.15743e+06	153936		1.43297	0.156002
2	Bound	D3 (Tonsil, 4-27-11)	1 DPI	29.9476	165.469	33093.8	4.96292	0.0807991	0.945534		2	Internalized	D3 (Tonsil, 4-27-11)	1 DPI	27.8022	696.48	27859.2	2.81752	-1.22987	2.34546		2	D3 (Tonsil, 4-27-11)	1 DPI	24.9847			1.07373e+07	268431		0.123286	0.103785
3	Bound	D3 (Tonsil, 4-27-11)	M	ND							3	Internalized	D3 (Tonsil, 4-27-11)	M	ND							3	D3 (Tonsil, 4-27-11)	M	24.4369			9.25679e+06	231420		0	0
3	Bound	D3 (Tonsil, 4-27-11)	0	23.3769	125104	2.50209e+07	-0.846779	-4.50147	22.6504		3	Internalized	D3 (Tonsil, 4-27-11)	0	27.3708	16854.8	674192	3.14714	-3.22238	9.33328		3	D3 (Tonsil, 4-27-11)	0	24.2236			1.07768e+07	269421		92.8691	2.50237
3	Bound	D3 (Tonsil, 4-27-11)	30	26.1714	30774.3	6.15486e+06	1.92093	-3.32289	10.0067		3	Internalized	D3 (Tonsil, 4-27-11)	30	23.5488	114862	4.5945e+06	-0.70166	-4.90653	29.9925		3	D3 (Tonsil, 4-27-11)	30	24.2505			1.05611e+07	264026		23.3115	17.4017
3	Bound	D3 (Tonsil, 4-27-11)	60	25.3995	45329.1	9.06581e+06	0.732933	-5.37076	41.377		3	Internalized	D3 (Tonsil, 4-27-11)	60	25.155	51245.5	2.04982e+06	0.488483	-4.88528	29.5539		3	D3 (Tonsil, 4-27-11)	60	24.6665			7.79152e+06	194788		46.542	10.5233
3	Bound	D3 (Tonsil, 4-27-11)	120	25.6043	41115.9	8.22319e+06	1.64196	-5.56874	47.4633		3	Internalized	D3 (Tonsil, 4-27-11)	120	26.1355	31331.8	1.25327e+06	2.17315	-5.24513	37.9264		3	D3 (Tonsil, 4-27-11)	120	23.9624			1.3043e+07	326075		25.2187	3.84351
3	Bound	D3 (Tonsil, 4-27-11)	1 DPI	27.1295	19075.2	3.81503e+06	3.64104	-1.24109	2.36377		3	Internalized	D3 (Tonsil, 4-27-11)	1 DPI	28.3831	10143.8	405752	4.89464	0.847248	0.555844		3	D3 (Tonsil, 4-27-11)	1 DPI	23.4885			18447700	461192		8.27211	0.879788
4	Bound	D3 (Tonsil, 4-27-11)	M	ND							4	Internalized	D3 (Tonsil, 4-27-11)	M	SAMPLE LOST							4	D3 (Tonsil, 4-27-11)	M	SAMPLE LOST				SAMPLE LOST		SAMPLE LOST
4	Bound	D3 (Tonsil, 4-27-11)	0	27.4484	16213	3.2426e+06	2.55795	-1.09674	2.13871		4	Internalized	D3 (Tonsil, 4-27-11)	0	26.3168	28649.8	1.14599e+06	1.42638	-4.94314	30.7633		4	D3 (Tonsil, 4-27-11)	0	24.8904			6.61936e+06	165484		19.5947	6.92509
4	Bound	D3 (Tonsil, 4-27-11)	30	25.7017	38957.2	7.79144e+06	1.40064	-3.84318	14.352		4	Internalized	D3 (Tonsil, 4-27-11)	30	23.8028	101022	4.04087e+06	-0.49828	-4.70315	26.0489		4	D3 (Tonsil, 4-27-11)	30	24.301			1.01775e+07	254439		30.6221	15.8815
4	Bound	D3 (Tonsil, 4-27-11)	60	25.7153	38685.9	7.73718e+06	1.28763	-4.81606	28.1695		4	Internalized	D3 (Tonsil, 4-27-11)	60	24.9539	56689.4	2.26758e+06	0.526236	-4.84752	28.7906		4	D3 (Tonsil, 4-27-11)	60	24.4276			9.35968e+06	233992		33.066	9.69083
4	Bound	D3 (Tonsil, 4-27-11)	120	25.0743	53417.7	1.06835e+07	0.549786	-6.66092	101.19		4	Internalized	D3 (Tonsil, 4-27-11)	120	25.9161	34979	1399160	1.39155	-6.02673	65.1966		4	D3 (Tonsil, 4-27-11)	120	24.5245			9.07628e+06	226907		47.0833	6.16623
4	Bound	D3 (Tonsil, 4-27-11)	1 DPI	26.975	20558.8	4.11177e+06	3.62287	-1.25925	2.39372		4	Internalized	D3 (Tonsil, 4-27-11)	1 DPI	28.6849	8727.64	349106	5.33279	1.2854	0.410256		4	D3 (Tonsil, 4-27-11)	1 DPI	23.3521			2.04276e+07	510690		8.05139	0.683595
1	Bound	D4 (Tonsil, 5-3-11)	M	ND							1	Internalized	D4 (Tonsil, 5-3-11)	M	37.0672	129.818	5192.71	14.0222	0.0123177	0.991498		1	D4 (Tonsil, 5-3-11)	M	23.045			22263990	556600		0	0.00932935
1	Bound	D4 (Tonsil, 5-3-11)	0	20.1695	625666	125133150	-3.10766	-6.76235	108.56		1	Internalized	D4 (Tonsil, 5-3-11)	0	24.2534	80585.9	3.22343e+06	0.976236	-5.39329	42.0283		1	D4 (Tonsil, 5-3-11)	0	23.2771			18801400	470035		266.221	6.85786
1	Bound	D4 (Tonsil, 5-3-11)	30	22.7369	172473	3.44946e+07	-0.226078	-5.4699	44.3204		1	Internalized	D4 (Tonsil, 5-3-11)	30	22.1523	238375	9.535e+06	-0.810669	-5.01554	32.3465		1	D4 (Tonsil, 5-3-11)	30	22.963			23383845	584596		59.0059	16.3104
1	Bound	D4 (Tonsil, 5-3-11)	60	23.3193	128758	2.57516e+07	0.251274	-5.85242	57.7767		1	Internalized	D4 (Tonsil, 5-3-11)	60	24.1716	83948.4	3.35794e+06	1.10358	-4.27018	19.2953		1	D4 (Tonsil, 5-3-11)	60	23.068			21737110	543428		47.3874	6.17918
1	Bound	D4 (Tonsil, 5-3-11)	120	23.7782	102272	2.04544e+07	0.766171	-6.44453	87.0959		1	Internalized	D4 (Tonsil, 5-3-11)	120	25.2896	47908.8	1.91635e+06	2.27751	-5.14076	35.2796		1	D4 (Tonsil, 5-3-11)	120	23.0121			22597125	564928		36.2071	3.39221
1	Bound	D4 (Tonsil, 5-3-11)	1 DPI	25.1861	50363.9	1.00728e+07	3.16772	-1.7144	3.2816		1	Internalized	D4 (Tonsil, 5-3-11)	1 DPI	25.2663	48431.2	1.93725e+06	3.24794	-0.799448	1.74044		1	D4 (Tonsil, 5-3-11)	1 DPI	22.0183			45018725	1.12547e+06		8.94986	1.72128
2	Bound	D4 (Tonsil, 5-3-11)	M	ND							2	Internalized	D4 (Tonsil, 5-3-11)	M	36.3737	196.247	7849.87	13.0796	-0.930298	1.90567		2	D4 (Tonsil, 5-3-11)	M	23.2941			18584990	464625		0	0.0168951
2	Bound	D4 (Tonsil, 5-3-11)	0	22.2321	432428	8.64857e+07	-0.962889	-4.61758	24.5487		2	Internalized	D4 (Tonsil, 5-3-11)	0	24.3742	75425.1	3.017e+06	1.17923	-5.19029	36.5118		2	D4 (Tonsil, 5-3-11)	0	23.1949			19913695	497842		173.721	6.06016
2	Bound	D4 (Tonsil, 5-3-11)	30	24.6849	127831	2.55662e+07	SAMPLE LOST				2	Internalized	D4 (Tonsil, 5-3-11)	30	SAMPLE LOST							2	D4 (Tonsil, 5-3-11)	30	SAMPLE LOST				SAMPLE LOST		SAMPLE LOST
2	Bound	D4 (Tonsil, 5-3-11)	60	24.9927	109741	2.19483e+07	2.02927	-4.07442	16.847		2	Internalized	D4 (Tonsil, 5-3-11)	60	24.1084	86176.6	3.44707e+06	1.14492	-4.22884	18.7503		2	D4 (Tonsil, 5-3-11)	60	22.9635			23370810	584270		37.5653	5.89978
2	Bound	D4 (Tonsil, 5-3-11)	120	26.2892	57614.1	1.15228e+07	2.10962	-5.10108	34.3224		2	Internalized	D4 (Tonsil, 5-3-11)	120	25.5934	41121	1.64484e+06	1.41381	-6.00447	64.1986		2	D4 (Tonsil, 5-3-11)	120	24.1796			1.02786e+07	256965		44.842	6.40103
2	Bound	D4 (Tonsil, 5-3-11)	1 DPI	26.5293	51130.9	1.02262e+07	4.06269	-0.819439	1.76472		2	Internalized	D4 (Tonsil, 5-3-11)	1 DPI	27.8558	13580.4	543217	5.38917	1.34178	0.394533		2	D4 (Tonsil, 5-3-11)	1 DPI	22.4666			33000715	825018		12.3951	0.65843
3	Bound	D4 (Tonsil, 5-3-11)	M	ND							3	Internalized	D4 (Tonsil, 5-3-11)	M	35.0216	9.41281	376.512	12.1343	-1.87563	3.66963		3	D4 (Tonsil, 5-3-11)	M	22.8873			24640950	616024		0	0.000611198
3	Bound	D4 (Tonsil, 5-3-11)	0	20.8008	446640	8.9328e+07	-2.19097	-5.84566	57.5066		3	Internalized	D4 (Tonsil, 5-3-11)	0	24.1325	85069.2	3.40277e+06	1.14074	-5.22878	37.499		3	D4 (Tonsil, 5-3-11)	0	22.9917			22919310	572983		155.9	5.93869
3	Bound	D4 (Tonsil, 5-3-11)	30	23.5224	115251	23050275	0.262995	-4.98083	31.5775		3	Internalized	D4 (Tonsil, 5-3-11)	30	22.6826	175079	7003160	-0.576803	-4.78167	27.5059		3	D4 (Tonsil, 5-3-11)	30	23.2594			1.90347e+07	475868		48.4384	14.7166
3	Bound	D4 (Tonsil, 5-3-11)	60	24.1076	86120.7	1.72241e+07	0.758833	-5.34486	40.6408		3	Internalized	D4 (Tonsil, 5-3-11)	60	24.0919	86880.2	3475210	0.743074	-4.63069	24.7728		3	D4 (Tonsil, 5-3-11)	60	23.3488			1.79008e+07	447519		38.4881	7.7655
3	Bound	D4 (Tonsil, 5-3-11)	120	24.4482	73688.8	1.47378e+07	1.06533	-6.14537	70.7848		3	Internalized	D4 (Tonsil, 5-3-11)	120	25.4926	43242.1	1.72968e+06	2.10978	-5.3085	39.6294		3	D4 (Tonsil, 5-3-11)	120	23.3829			17485240	437131		33.7148	3.9569
3	Bound	D4 (Tonsil, 5-3-11)	1 DPI	24.3635	75868.9	1.51738e+07	1.56811	-3.31401	9.94528		3	Internalized	D4 (Tonsil, 5-3-11)	1 DPI	27.3497	17163.8	686552	4.55431	0.50692	0.703723		3	D4 (Tonsil, 5-3-11)	1 DPI	22.7953			26657070	666427		22.7689	1.0302
4	Bound	D4 (Tonsil, 5-3-11)	M	ND							4	Internalized	D4 (Tonsil, 5-3-11)	M	37.0717	135.707	5428.28	13.5279	-0.482035	1.39671		4	D4 (Tonsil, 5-3-11)	M	23.5438			15627535	390688		0	0.0138942
4	Bound	D4 (Tonsil, 5-3-11)	0	21.3679	336982	67396500	-1.92685	-5.58154	47.8862		4	Internalized	D4 (Tonsil, 5-3-11)	0	24.258	79918.8	3.19675e+06	0.963261	-5.40626	42.408		4	D4 (Tonsil, 5-3-11)	0	23.2948			18575580	464390		145.129	6.88377
4	Bound	D4 (Tonsil, 5-3-11)	30	23.5953	111152	2.22305e+07	0.30522	-4.9386	30.6667		4	Internalized	D4 (Tonsil, 5-3-11)	30	22.1921	223468	8.9387e+06	-1.09796	-5.30283	39.474		4	D4 (Tonsil, 5-3-11)	30	23.2901			18648845	466221		47.6823	19.1727
4	Bound	D4 (Tonsil, 5-3-11)	60	24.5399	69447.4	1.38895e+07	0.703379	-5.40031	42.2333		4	Internalized	D4 (Tonsil, 5-3-11)	60	25.1998	50007.2	2.00029e+06	1.36326	-4.0105	16.1169		4	D4 (Tonsil, 5-3-11)	60	23.8365			12772665	319317		43.4975	6.26428
4	Bound	D4 (Tonsil, 5-3-11)	120	25.1905	50246.1	10049225	1.49744	-5.71327	52.4644		4	Internalized	D4 (Tonsil, 5-3-11)	120	25.4526	44123	1.76492e+06	1.75957	-5.65871	50.5173		4	D4 (Tonsil, 5-3-11)	120	23.693			14102995	352575		28.5024	5.00581
4	Bound	D4 (Tonsil, 5-3-11)	1 DPI	24.7438	62747.8	1.25496e+07	2.39548	-2.48664	5.60471		4	Internalized	D4 (Tonsil, 5-3-11)	1 DPI	27.6348	14909.6	596386	5.28646	1.23907	0.423647		4	D4 (Tonsil, 5-3-11)	1 DPI	22.3484			3.581e+07	895250		14.0179	0.666167
