# Supplementary material for: New insight into Epstein-Barr virus infection using models of stratified epithelium
Source: PLoS Pathog. 2023 Jan 11;19(1):e1011040. doi: 10.1371/journal.ppat.1011040 (PMC9873185; doi:10.1371/journal.ppat.1011040)
Supplement: S2 Table — (XLSX) [file ppat.1011040.s005.xlsx]

## Sheet: Fig 1A
		Epithelial Derived Virus						B Cell Derived Virus
	Treatment	Independent Replicate 1	Independent Replicate 2	Independent Replicate 3	Independent Replicate 4	Independent Replicate 5	Independent Replicate 6	Independent Replicate 1	Independent Replicate 2	Independent Replicate 3
	100	0.682	0.383	0.309	0.376	0.564952	0.649605	0.112	0.275245	0.121805
	10	0.242	0.081	0.08	0.079	0.0824799	0.177025	0.016	0.0350082	0.00779663

## Sheet: Fig 1B
		Epithelial Derived Virus				B Cell Derived Virus
	Treatment	Independent Replicate 1	Independent Replicate 2	Independent Replicate 3	Independent Replicate 4	Independent Replicate 1	Independent Replicate 2	Independent Replicate 3	Independent Replicate 4
	10x10^8	54600	19400000	86600	714000	287000000	296000000	1030000000	1780000000
	10x10^9	7780000	79600000	119000000	328000000	1460000000	315000000	8880000000	2400000000
	10x10^10	74800000	245000000	595000000	1940000000

## Sheet: Fig 1C
	Treatment	Independent Replicate 1	Independent Replicate 2	Independent Replicate 3	Independent Replicate 4
	Uninfected	0	0	0	0
	0DPI	7250000	46700000	80600000	6390000
	6DPI	115000000	423000000	520000000	23000000

## Sheet: Fig 2C
			293T				Gingiva Donor 1				Gingivca Donor 2				Tonsil Donor 3				Tonsil Donor 4
			Independent Replicate 1	Independent Replicate 2	Independent Replicate 3	Independent Replicate 4	Independent Replicate 1	Independent Replicate 2	Independent Replicate 3	Independent Replicate 4	Independent Replicate 1	Independent Replicate 2	Independent Replicate 3	Independent Replicate 4	Independent Replicate 1	Independent Replicate 2	Independent Replicate 3	Independent Replicate 4	Independent Replicate 1	Independent Replicate 2	Independent Replicate 3	Independent Replicate 4
		Mock	0	0	0	0	0	0	0	0.02	0	0	0	0	0	0	0		0	0	0	0
		0mins	0.33	2.98	0.78	8.41	1.29	5.23	14.32	35.43	0.83	4.36	5.69	16.93	93.57	44.24	92.87	19.59	266.22	173.72	155.9	145.13
		30mins	0.09	0.4	0.27	1.54	0.4	2.08	2.71	7.44	0.16	1.76	0.96	1.45	17.83	3.3	23.31	30.62	59.01		48.44	47.68
		60mins	0.03	0.63	0.2	0.92	0.16	1.13	2.43	5.6	0.26	0.56	0.56	0.59	7.58	1.54	46.54	33.07	47.39	37.57	38.49	43.5
		120mins	0.02	0.62	0.26	0.43	0.19	0.2	0.98	4.6	0.07	0.24	0.4	0.65	5.34	1.43	25.22	47.08	36.21	44.84	33.71	28.5
		1DPI	0.24	0.11	0.14	0.06	1.83	4.19	1	1.26	0.04	0.03	0.6		10.12	0.12	8.27	8.05	8.95	12.4	22.77	14.02

## Sheet: Fig 2D
			293T				Gingiva Donor 1				Gingivca Donor 2				Tonsil Donor 3				Tonsil Donor 4
			Independent Replicate 1	Independent Replicate 2	Independent Replicate 3	Independent Replicate 4	Independent Replicate 1	Independent Replicate 2	Independent Replicate 3	Independent Replicate 4	Independent Replicate 1	Independent Replicate 2	Independent Replicate 3	Independent Replicate 4	Independent Replicate 1	Independent Replicate 2	Independent Replicate 3	Independent Replicate 4	Independent Replicate 1	Independent Replicate 2	Independent Replicate 3	Independent Replicate 4
		Mock	0	0	0	0	0	0	0	0	0	0	0	0	0	0	0		0.01	0.02	0	0.01
		0mins	0.01	0.08	0.03	1.29	0.04	0.02	0.53	0.65	0.04	0.05	0.13	0.42	0.8	0.62	2.5	6.93	6.86	6.06	5.94	6.88
		30mins	0.04	0.11	0.13	0.44	0.19	0.33	0.75	1.24	0.62	0.53	0.34	1.44	19.13	1.36	17.4	15.88	16.31		14.72	19.17
		60mins	0.01	0.29	0.07	0.31	0.05	0.27	0.35	0.92	0.16	0.16	0.08	0.38	9.03	0.3	10.52	9.69	6.18	5.9	7.77	6.26
		120mins	0	0.51	0.18	0.23	0.04	0.05	0.1	0.74	0.06	0.03	0.04	0.1	4.23	0.16	3.84	6.17	3.39	6.4	3.96	5.01
		1DPI	0.06	0.04	0.04	0.06	0.1	0.26	0.06	0.1	0.03	0.05	0.18		1.39	0.1	0.88	0.68	1.72	0.66	1.03	0.67

## Sheet: Fig 4A
		Independent Replicate 1	Independent Replicate 2	Independent Replicate 3
	Mock Infected	2910	0	0
	Wounded	4810000000	786000000	1090000000
	Non-Wounded	3010000000	2410000000	3090000000
